# Supplementary material for: Unprecedented guidewire entrapment salvaged by combined rotational atherectomy and ‘Twist-wire’ technique: a case report
Source: Eur Heart J Case Rep. 2024 May 20;8(5):ytae258. doi: 10.1093/ehjcr/ytae258 (PMC11139351; doi:10.1093/ehjcr/ytae258)
Supplement: ytae258_Supplementary_Data [file ytae258_supplementary_data.zip]

Archive with 10 entries (10 files):
- Video 5.mp4
- Video 6.mp4
- Video 7.mp4
- Video 8.mp4
- Video 9.mp4
- Video 10.mp4
- Video 1.mp4
- Video 2.mp4
- Video 3 .mp4
- Video 4.mp4
